# Supplementary material for: Polo-like Kinase 4: A Multifaceted Marker Linking Tumor Aggressiveness and Unfavorable Prognosis, and Insights into Therapeutic Strategies
Source: Cancers (Basel). 2023 Sep 21;15(18):4663. doi: 10.3390/cancers15184663 (PMC10526937; doi:10.3390/cancers15184663)
Supplement: Supplementary file 1 [file cancers-15-04663-s001.zip]

Archive with 6 entries (6 files):
- Certification.pdf
- Figure S1.tif
- Figure S2.tif
- Figure S3.tif
- Table_S1.xlsx
- Table_S2.xlsx
