# Supplementary material for: Polo-like Kinase 4: A Multifaceted Marker Linking Tumor Aggressiveness and Unfavorable Prognosis, and Insights into Therapeutic Strategies
Source: Cancers (Basel). 2023 Sep 21;15(18):4663. doi: 10.3390/cancers15184663 (PMC10526937; doi:10.3390/cancers15184663)
Supplement: Supplementary file 1 [file cancers-15-04663-s001.zip › Table_S1.xlsx]

## Sheet: cor_plk4
Table S1 87 PLK4-related genes by Pearson's correlation analysis with above 0.8 correlation coefficient
Gene symbol	Correlation coefficient	P-value		Gene symbol	Correlation coefficient	P-value		Gene symbol	Correlation coefficient	P-value
GTSE1	0.840081	4.16263e-138		KPNA2	0.820806	1.29076e-126		CCNB2	0.835318	3.94719e-135
MCM10	0.866813	7.45801e-157		DEPDC1	0.860865	2.39037e-152		CCNB1	0.807745	1.37792e-119
DLGAP5	0.867431	2.46792e-157		FANCI	0.809726	1.28262e-120		ASPM	0.85542	2.10614e-148
NDC80	0.840991	1.09433e-138		CDK1	0.825543	2.62277e-129		DIAPH3	0.804416	6.98947e-118
ERCC6L	0.828852	3.08232e-131		CEP55	0.830837	2.04897e-132		PRC1	0.841498	5.17954e-139
KIAA1524	0.854943	4.58612e-148		C15orf42	0.82221	2.09633e-127		KIF15	0.881281	8.69346e-169
HELLS	0.807901	1.14401e-119		BIRC5	0.802301	8.15406e-117		KIF11	0.875068	1.76049e-163
ORC1L	0.816952	1.75087e-124		ANLN	0.842733	8.29343e-140		PLK1	0.84302	5.40527e-140
C1orf135	0.800691	5.18212e-116		SHCBP1	0.806975	3.44012e-119		PLK4	1	0
STIL	0.835813	1.95644e-135		KIFC1	0.843594	2.28843e-140		HJURP	0.854581	8.26381e-148
FAM72D	0.811275	1.96646e-121		ARHGAP11A	0.841898	2.86532e-139		TTK	0.853753	3.15299e-147
FAM72B	0.828904	2.87345e-131		RRM2	0.838599	3.59858e-137		ESPL1	0.839521	9.42405e-138
TPX2	0.887092	5.00416e-174		PRR11	0.813321	1.60786e-122		POLQ	0.835962	1.58365e-135
NCAPG2	0.809733	1.27263e-120		NCAPH	0.882729	4.56119e-170		FEN1	0.808551	5.26421e-120
SKA3	0.849272	3.86691e-144		FOXM1	0.830632	2.71697e-132		DEPDC1B	0.809091	2.75537e-120
AURKB	0.800118	9.96445e-116		CDCA2	0.836193	1.13908e-135		CCNA2	0.892036	1.02255e-178
BRCA1	0.811241	2.04914e-121		CDCA5	0.890803	1.58589e-177		NCAPG	0.882687	4.97997e-170
KIF23	0.868845	1.91991e-158		CDCA8	0.852828	1.39632e-146		EXO1	0.838933	2.21597e-137
XRCC2	0.807599	1.63894e-119		NEK2	0.837798	1.14327e-136		CENPI	0.853342	6.11546e-147
MAD2L1	0.838528	3.98801e-137		CHEK1	0.824153	1.64713e-128		CENPF	0.812599	3.90546e-122
TOP2A	0.860278	6.48858e-152		NUF2	0.814529	3.61498e-123		CENPE	0.902051	5.86697e-189
CDC6	0.832016	4.02932e-133		MYBL2	0.804853	4.19483e-118		CENPA	0.847918	3.17247e-143
SGOL1	0.875782	4.47334e-164		KIF18B	0.854755	6.22531e-148		RACGAP1	0.824119	1.72404e-128
KIF4A	0.882169	1.43244e-169		CLSPN	0.824914	6.03356e-129		CASC5	0.81237	5.1681e-122
ZWINT	0.823841	2.48404e-128		CDC20	0.845335	1.65625e-141		MELK	0.855522	1.78344e-148
KIF14	0.852121	4.32063e-146		RAD54L	0.866565	1.16123e-156		SPAG5	0.855989	8.29539e-149
KIF20A	0.826078	1.2861e-129		BUB1	0.871531	1.38548e-160		DTL	0.822123	2.34459e-127
MKI67	0.817057	1.53287e-124		SKA1	0.841034	1.02652e-138		KIF2C	0.868789	2.12602e-158
BUB1B	0.872352	2.99829e-161		CKAP2L	0.88153	5.24649e-169		NUSAP1	0.835581	2.72035e-135
