# Supplementary material for: Polo-like Kinase 4: A Multifaceted Marker Linking Tumor Aggressiveness and Unfavorable Prognosis, and Insights into Therapeutic Strategies
Source: Cancers (Basel). 2023 Sep 21;15(18):4663. doi: 10.3390/cancers15184663 (PMC10526937; doi:10.3390/cancers15184663)
Supplement: Supplementary file 1 [file cancers-15-04663-s001.zip › Table_S2.xlsx]

## Sheet: ClueGO Results
ID	Term	Ontology Source	Term PValue	Term PValue Corrected with Bonferroni	Group PValue	Group PValue Corrected with Bonferroni	GOLevels	GOGroups	% Associated Genes	Nr. Genes	Associated Genes Found
GO:0007076	mitotic chromosome condensation	GO_BiologicalProcess-EBI-UniProt-GOA-ACAP-ARAP_13.05.2021_00h00	8.04008e-10	8.20088e-08	8.04008e-10	1.20601e-08	[4, 5, 6, 7, 8, 9]	Group00	19.5122	8	[CCNB1, CDCA5, CDK1, NCAPG, NCAPG2, NCAPH, NUSAP1, PLK1]
GO:0031109	microtubule polymerization or depolymerization	GO_BiologicalProcess-EBI-UniProt-GOA-ACAP-ARAP_13.05.2021_00h00	0.000341337	0.0348164	0.000341337	0.00512006	[4, 7]	Group01	5	6	[KIF14, KIF18B, KIF2C, SKA1, SKA3, TPX2]
GO:0097472	cyclin-dependent protein kinase activity	GO_BiologicalProcess-EBI-UniProt-GOA-ACAP-ARAP_13.05.2021_00h00	1.59965e-10	1.63164e-08	1.59965e-10	2.39948e-09	[4, 5, 8, 9]	Group02	9.91736	12	[BLM, CCNA2, CCNB1, CCNB2, CDC25A, CDC25C, CDC6, CDK1, CDKN3, MCM2, PKMYT1, PLK1]
GO:1904029	regulation of cyclin-dependent protein kinase activity	GO_BiologicalProcess-EBI-UniProt-GOA-ACAP-ARAP_13.05.2021_00h00	3.17604e-09	3.23956e-07	1.59965e-10	2.39948e-09	[4, 5, 6, 7, 8, 9, 10]	Group02	10.5263	10	[BLM, CCNA2, CCNB1, CCNB2, CDC25A, CDC25C, CDC6, CDKN3, PKMYT1, PLK1]
GO:0044843	cell cycle G1/S phase transition	GO_BiologicalProcess-EBI-UniProt-GOA-ACAP-ARAP_13.05.2021_00h00	2.22511e-14	2.26962e-12	2.22511e-14	3.33767e-13	[4, 5]	Group03	8.08511	19	[AURKA, BRIP1, CCNA2, CCNB1, CDC25A, CDC25C, CDC45, CDC6, CDK1, CDKN3, CDT1, DBF4, E2F8, EZH2, GTSE1, KIF14, ORC1, RRM2, TYMS]
GO:0000083	regulation of transcription involved in G1/S transition of mitotic cell cycle	GO_BiologicalProcess-EBI-UniProt-GOA-ACAP-ARAP_13.05.2021_00h00	5.13522e-09	5.23793e-07	2.22511e-14	3.33767e-13	[4, 5, 6, 7, 8, 9, 10, 11]	Group03	21.2121	7	[BRIP1, CDC45, CDC6, CDT1, ORC1, RRM2, TYMS]
GO:0045023	G0 to G1 transition	GO_BiologicalProcess-EBI-UniProt-GOA-ACAP-ARAP_13.05.2021_00h00	4.13214e-05	0.00421478	4.13214e-05	0.000619821	[3, 4]	Group04	10	5	[BRCA1, CHEK1, EZH2, RAD51, RRM2]
GO:0070316	regulation of G0 to G1 transition	GO_BiologicalProcess-EBI-UniProt-GOA-ACAP-ARAP_13.05.2021_00h00	3.74203e-05	0.00381687	4.13214e-05	0.000619821	[4, 5, 6]	Group04	10.2041	5	[BRCA1, CHEK1, EZH2, RAD51, RRM2]
GO:0070317	negative regulation of G0 to G1 transition	GO_BiologicalProcess-EBI-UniProt-GOA-ACAP-ARAP_13.05.2021_00h00	2.74039e-05	0.0027952	4.13214e-05	0.000619821	[4, 5, 6, 7]	Group04	10.8696	5	[BRCA1, CHEK1, EZH2, RAD51, RRM2]
GO:0044786	cell cycle DNA replication	GO_BiologicalProcess-EBI-UniProt-GOA-ACAP-ARAP_13.05.2021_00h00	1.46848e-11	1.49784e-09	1.46848e-11	2.20271e-10	[3, 4, 7, 8]	Group05	14.4737	11	[BLM, CDC45, CDT1, DBF4, DSCC1, E2F8, FEN1, GINS1, MCM2, MCM4, MCM6]
GO:0033260	nuclear DNA replication	GO_BiologicalProcess-EBI-UniProt-GOA-ACAP-ARAP_13.05.2021_00h00	1.95844e-10	1.9976e-08	1.46848e-11	2.20271e-10	[4, 5, 8, 9]	Group05	13.8889	10	[BLM, CDC45, CDT1, DBF4, DSCC1, FEN1, GINS1, MCM2, MCM4, MCM6]
GO:1902969	mitotic DNA replication	GO_BiologicalProcess-EBI-UniProt-GOA-ACAP-ARAP_13.05.2021_00h00	4.88208e-08	4.97972e-06	1.46848e-11	2.20271e-10	[4, 5, 6, 9, 10]	Group05	35.7143	5	[CDC45, GINS1, MCM2, MCM4, MCM6]
GO:0090068	positive regulation of cell cycle process	GO_BiologicalProcess-EBI-UniProt-GOA-ACAP-ARAP_13.05.2021_00h00	1.13443e-26	1.15712e-24	1.4013e-45	1.26117e-44	[3, 4, 5, 6]	Group10	14.1361	27	[ATAD5, AURKA, AURKB, CCNB1, CDC25A, CDC25C, CDC6, CDCA5, CDK1, CDT1, DBF4, DLGAP5, DTL, E2F8, ESPL1, EZH2, FEN1, KIF14, KIF20B, KIF23, MAD2L1, NDC80, PLK4, RACGAP1, RAD51AP1, SPAG5, UBE2C]
GO:0032465	regulation of cytokinesis	GO_BiologicalProcess-EBI-UniProt-GOA-ACAP-ARAP_13.05.2021_00h00	3.02708e-12	3.08762e-10	4.1764e-18	6.2646e-17	[4, 5, 6]	Group13	13.7931	12	[AURKA, AURKB, CDC6, E2F8, KIF14, KIF20A, KIF20B, KIF23, PLK1, PLK4, PRC1, RACGAP1]
GO:0051302	regulation of cell division	GO_BiologicalProcess-EBI-UniProt-GOA-ACAP-ARAP_13.05.2021_00h00	4.22242e-14	4.30687e-12	4.1764e-18	6.2646e-17	[3, 4]	Group13	12	15	[AURKA, AURKB, BLM, CDC6, E2F8, KIF14, KIF18B, KIF20A, KIF20B, KIF23, ORC6, PLK1, PLK4, PRC1, RACGAP1]
GO:0008608	attachment of spindle microtubules to kinetochore	GO_BiologicalProcess-EBI-UniProt-GOA-ACAP-ARAP_13.05.2021_00h00	4.38188e-17	4.46952e-15	1.03153e-17	1.5473e-16	[3, 4, 5]	Group07	32.4324	12	[AURKB, CCNB1, CDT1, CENPE, KIF2C, KNL1, NDC80, NEK2, NUF2, RACGAP1, SGO1, SPAG5]
GO:0051988	regulation of attachment of spindle microtubules to kinetochore	GO_BiologicalProcess-EBI-UniProt-GOA-ACAP-ARAP_13.05.2021_00h00	4.88208e-08	4.97972e-06	1.03153e-17	1.5473e-16	[4, 5, 6]	Group07	35.7143	5	[AURKB, CCNB1, NEK2, RACGAP1, SPAG5]
GO:0051225	spindle assembly	GO_BiologicalProcess-EBI-UniProt-GOA-ACAP-ARAP_13.05.2021_00h00	4.44182e-09	4.53066e-07	1.03153e-17	1.5473e-16	[4, 5, 6, 8]	Group07	8.59375	11	[AURKB, KIF11, KIF23, KIF4A, KIFC1, NEK2, PLK1, PRC1, RACGAP1, SPAG5, TPX2]
GO:0006974	cellular response to DNA damage stimulus	GO_BiologicalProcess-EBI-UniProt-GOA-ACAP-ARAP_13.05.2021_00h00	1.16278e-23	1.18603e-21	1.69819e-29	2.54729e-28	[4]	Group08	5.14706	42	[AUNIP, AURKA, BLM, BRCA1, BRIP1, CCNB1, CDC25C, CDC45, CDCA5, CDK1, CHEK1, CLSPN, DEPDC1B, DTL, E2F8, EME1, EXO1, FANCB, FANCD2, FANCI, FEN1, FOXM1, GINS4, GTSE1, HROB, KPNA2, MCM10, MCM2, MCM4, MCM6, PARPBP, PLK1, POLE2, POLQ, RAD51, RAD51AP1, RAD54L, TICRR, TOP2A, TRIP13, WDHD1, XRCC2]
GO:0006259	DNA metabolic process	GO_BiologicalProcess-EBI-UniProt-GOA-ACAP-ARAP_13.05.2021_00h00	1.51802e-27	1.54838e-25	1.69819e-29	2.54729e-28	[4, 5, 6]	Group08	5.38991	47	[AUNIP, AURKB, BLM, BRCA1, BRIP1, CDC45, CDC6, CDCA5, CDK1, CDT1, CHEK1, DBF4, DEPDC1B, DSCC1, DTL, EME1, EXO1, FANCB, FANCD2, FANCI, FEN1, FOXM1, GINS1, GINS4, HELLS, HROB, KPNA2, MCM10, MCM2, MCM4, MCM6, NEK2, ORC1, ORC6, PARPBP, POLE2, POLQ, RAD51, RAD51AP1, RAD54L, TICRR, TOP2A, TRIP13, TYMS, UHRF1, WDHD1, XRCC2]
GO:0042770	signal transduction in response to DNA damage	GO_BiologicalProcess-EBI-UniProt-GOA-ACAP-ARAP_13.05.2021_00h00	2.69064e-14	2.74446e-12	1.69819e-29	2.54729e-28	[4, 5, 6]	Group08	8.78049	18	[AURKA, BLM, BRCA1, BRIP1, CCNB1, CDC25C, CDK1, CHEK1, CLSPN, DEPDC1B, DTL, E2F8, EME1, FANCD2, FOXM1, GTSE1, PLK1, TICRR]
GO:0051052	regulation of DNA metabolic process	GO_BiologicalProcess-EBI-UniProt-GOA-ACAP-ARAP_13.05.2021_00h00	1.28966e-09	1.31546e-07	1.69819e-29	2.54729e-28	[4, 5, 6, 7]	Group08	4.95627	17	[AUNIP, AURKB, BLM, BRCA1, CDT1, CHEK1, DEPDC1B, DSCC1, FANCB, FOXM1, KPNA2, NEK2, PARPBP, POLQ, RAD51, RAD51AP1, TICRR]
GO:0000910	cytokinesis	GO_BiologicalProcess-EBI-UniProt-GOA-ACAP-ARAP_13.05.2021_00h00	4.14072e-16	4.22354e-14	4.1764e-18	6.2646e-17	[3, 4]	Group13	11.1111	18	[ANLN, AURKA, AURKB, CDC6, CENPA, CEP55, E2F8, ESPL1, KIF14, KIF20A, KIF20B, KIF23, KIF4A, NUSAP1, PLK1, PLK4, PRC1, RACGAP1]
GO:0044839	cell cycle G2/M phase transition	GO_BiologicalProcess-EBI-UniProt-GOA-ACAP-ARAP_13.05.2021_00h00	2.53299e-26	2.58365e-24	0	0	[4, 5]	Group14	11.0294	30	[ATAD5, AURKA, AURKB, BLM, BRCA1, BRIP1, CCNA2, CCNB1, CCNB2, CDC25A, CDC25C, CDC6, CDK1, CENPF, CHEK1, CLSPN, DEPDC1B, DTL, FOXM1, GTSE1, HMMR, KIF14, MELK, NEK2, ORC1, PKMYT1, PLK1, PLK4, TICRR, TPX2]
GO:0045787	positive regulation of cell cycle	GO_BiologicalProcess-EBI-UniProt-GOA-ACAP-ARAP_13.05.2021_00h00	1.77957e-24	1.81516e-22	1.4013e-45	1.26117e-44	[3, 4, 5]	Group10	10.9375	28	[ATAD5, AURKA, AURKB, CCNB1, CDC25A, CDC25C, CDC6, CDCA5, CDK1, CDT1, CHEK1, DBF4, DLGAP5, DTL, E2F8, ESPL1, EZH2, FEN1, KIF14, KIF20B, KIF23, MAD2L1, NDC80, PLK4, RACGAP1, RAD51AP1, SPAG5, UBE2C]
GO:0140014	mitotic nuclear division	GO_BiologicalProcess-EBI-UniProt-GOA-ACAP-ARAP_13.05.2021_00h00	0	0	0	0	[4, 5, 7]	Group09	15.6342	53	[ANLN, AURKA, AURKB, BUB1, BUB1B, CCNB1, CCNB2, CDC20, CDC25C, CDC6, CDCA5, CDCA8, CDK1, CDT1, CENPE, CENPF, CENPK, CEP55, CHEK1, DLGAP5, DSCC1, ESPL1, HASPIN, KIF11, KIF14, KIF18B, KIF20B, KIF23, KIF2C, KIF4A, KIFC1, MAD2L1, MKI67, NCAPG, NCAPG2, NCAPH, NDC80, NEK2, NUF2, NUSAP1, PKMYT1, PLK1, PRC1, RACGAP1, SGO1, SGO2, SPAG5, TACC3, TPX2, TRIP13, TTK, UBE2C, ZWINT]
GO:1903047	mitotic cell cycle process	GO_BiologicalProcess-EBI-UniProt-GOA-ACAP-ARAP_13.05.2021_00h00	0	0	0	0	[3, 4]	Group09	10.2975	90	[ANLN, AURKA, AURKB, BIRC5, BLM, BRCA1, BRIP1, BUB1, BUB1B, CCNA2, CCNB1, CCNB2, CDC20, CDC25A, CDC25C, CDC45, CDC6, CDCA5, CDCA8, CDK1, CDKN3, CDT1, CENPA, CENPE, CENPF, CENPI, CENPK, CEP55, CHEK1, CLSPN, DBF4, DEPDC1B, DLGAP5, DSCC1, DTL, E2F8, EME1, ERCC6L, ESPL1, FANCD2, FOXM1, GINS1, GTSE1, HASPIN, HMMR, KIF11, KIF14, KIF18B, KIF20A, KIF20B, KIF23, KIF2C, KIF4A, KIFC1, KNL1, MAD2L1, MCM2, MC…
GO:0044772	mitotic cell cycle phase transition	GO_BiologicalProcess-EBI-UniProt-GOA-ACAP-ARAP_13.05.2021_00h00	1.13926e-42	1.16203e-40	0	0	[4, 5]	Group14	9.67742	51	[ANLN, AURKA, AURKB, BLM, BRCA1, BRIP1, BUB1, BUB1B, CCNA2, CCNB1, CCNB2, CDC20, CDC25A, CDC25C, CDC45, CDC6, CDCA5, CDK1, CDKN3, CDT1, CENPE, CENPF, CHEK1, CLSPN, DBF4, DEPDC1B, DLGAP5, DTL, E2F8, ESPL1, FOXM1, GTSE1, HMMR, KIF14, MAD2L1, MELK, NDC80, NEK2, ORC1, PKMYT1, PLK1, PLK4, RRM2, TACC3, TICRR, TPX2, TRIP13, TTK, TYMS, UBE2C, ZWINT]
GO:0000278	mitotic cell cycle	GO_BiologicalProcess-EBI-UniProt-GOA-ACAP-ARAP_13.05.2021_00h00	0	0	0	0	[3]	Group09	9.55224	96	[ANLN, AURKA, AURKB, BIRC5, BLM, BRCA1, BRIP1, BUB1, BUB1B, CCNA2, CCNB1, CCNB2, CDC20, CDC25A, CDC25C, CDC45, CDC6, CDCA5, CDCA8, CDK1, CDKN3, CDT1, CENPA, CENPE, CENPF, CENPI, CENPK, CEP55, CHEK1, CLSPN, DBF4, DEPDC1B, DLGAP5, DSCC1, DTL, E2F8, EME1, ERCC6L, ESPL1, FANCD2, FOXM1, GINS1, GTSE1, HASPIN, HMMR, KIF11, KIF14, KIF15, KIF18B, KIF20A, KIF20B, KIF23, KIF2C, KIF4A, KIFC1, KNL1, MAD2L1, M…
GO:0045931	positive regulation of mitotic cell cycle	GO_BiologicalProcess-EBI-UniProt-GOA-ACAP-ARAP_13.05.2021_00h00	7.58758e-11	7.73933e-09	1.4013e-45	1.26117e-44	[4, 5, 6]	Group10	12.5	11	[CCNB1, CDC25A, CDC25C, CDC6, CDCA5, CDK1, CDT1, DLGAP5, DTL, ESPL1, UBE2C]
GO:1901987	regulation of cell cycle phase transition	GO_BiologicalProcess-EBI-UniProt-GOA-ACAP-ARAP_13.05.2021_00h00	1.00919e-37	1.02938e-35	1.4013e-45	1.26117e-44	[4, 5, 6]	Group10	9.44559	46	[ANLN, ATAD5, AURKA, AURKB, BLM, BRCA1, BRIP1, BUB1, BUB1B, CCNB1, CDC20, CDC25A, CDC25C, CDC45, CDC6, CDCA5, CDK1, CDT1, CENPE, CENPF, CHEK1, CLSPN, DBF4, DEPDC1B, DLGAP5, DTL, E2F8, EME1, ESPL1, EZH2, FANCD2, GTSE1, HMMR, KIF14, MAD2L1, NDC80, NEK2, ORC1, PLK1, PLK4, TICRR, TPX2, TRIP13, TTK, UBE2C, ZWINT]
GO:1901989	positive regulation of cell cycle phase transition	GO_BiologicalProcess-EBI-UniProt-GOA-ACAP-ARAP_13.05.2021_00h00	7.73014e-14	7.88474e-12	1.4013e-45	1.26117e-44	[4, 5, 6, 7]	Group10	15.4762	13	[ATAD5, CCNB1, CDC25A, CDC25C, CDC6, CDCA5, CDK1, CDT1, DLGAP5, DTL, ESPL1, EZH2, UBE2C]
GO:0010212	response to ionizing radiation	GO_BiologicalProcess-EBI-UniProt-GOA-ACAP-ARAP_13.05.2021_00h00	1.42562e-05	0.00145413	1.77804e-25	2.66707e-24	[4]	Group11	6.86275	7	[BLM, BRCA1, DEPDC1B, FANCD2, RAD51, RAD51AP1, TICRR]
GO:2001020	regulation of response to DNA damage stimulus	GO_BiologicalProcess-EBI-UniProt-GOA-ACAP-ARAP_13.05.2021_00h00	5.26036e-06	0.000536557	1.77804e-25	2.66707e-24	[4, 5, 6]	Group11	4.78469	10	[AUNIP, BRCA1, CHEK1, DEPDC1B, FANCB, FOXM1, PARPBP, POLQ, RAD51, RAD51AP1]
GO:0051054	positive regulation of DNA metabolic process	GO_BiologicalProcess-EBI-UniProt-GOA-ACAP-ARAP_13.05.2021_00h00	1.26956e-05	0.00129495	1.77804e-25	2.66707e-24	[4, 5, 6, 7, 8]	Group11	4.91803	9	[AURKB, BRCA1, DEPDC1B, DSCC1, FANCB, FOXM1, NEK2, RAD51, RAD51AP1]
GO:0045739	positive regulation of DNA repair	GO_BiologicalProcess-EBI-UniProt-GOA-ACAP-ARAP_13.05.2021_00h00	0.00027085	0.0276267	1.77804e-25	2.66707e-24	[4, 5, 6, 7, 8, 9]	Group11	6.75676	5	[BRCA1, DEPDC1B, FANCB, FOXM1, RAD51AP1]
GO:0051321	meiotic cell cycle	GO_BiologicalProcess-EBI-UniProt-GOA-ACAP-ARAP_13.05.2021_00h00	4.79839e-16	4.89436e-14	1.3531e-21	2.02965e-20	[2, 3]	Group12	9.94764	19	[BRIP1, BUB1, BUB1B, CDC25A, CDC25C, EME1, ESPL1, FANCD2, NUF2, PKMYT1, RAD51, RAD51AP1, RAD54L, SGO1, SGO2, TOP2A, TRIP13, TTK, XRCC2]
GO:1903046	meiotic cell cycle process	GO_BiologicalProcess-EBI-UniProt-GOA-ACAP-ARAP_13.05.2021_00h00	7.52591e-15	7.67643e-13	1.3531e-21	2.02965e-20	[2, 3, 4]	Group12	10.4938	17	[BRIP1, BUB1, BUB1B, CDC25A, CDC25C, EME1, ESPL1, FANCD2, NUF2, RAD51, RAD51AP1, RAD54L, SGO1, SGO2, TOP2A, TRIP13, TTK]
GO:0051445	regulation of meiotic cell cycle	GO_BiologicalProcess-EBI-UniProt-GOA-ACAP-ARAP_13.05.2021_00h00	5.14311e-06	0.000524597	1.3531e-21	2.02965e-20	[3, 4, 5]	Group12	15.1515	5	[CDC25A, CDC25C, RAD51AP1, TRIP13, TTK]
GO:0061982	meiosis I cell cycle process	GO_BiologicalProcess-EBI-UniProt-GOA-ACAP-ARAP_13.05.2021_00h00	5.75411e-11	5.86919e-09	1.3531e-21	2.02965e-20	[3, 4, 5]	Group12	10.8108	12	[BRIP1, CDC25A, CDC25C, EME1, FANCD2, RAD51, RAD51AP1, RAD54L, SGO1, SGO2, TOP2A, TRIP13]
GO:0070192	chromosome organization involved in meiotic cell cycle	GO_BiologicalProcess-EBI-UniProt-GOA-ACAP-ARAP_13.05.2021_00h00	6.90927e-08	7.04746e-06	1.3531e-21	2.02965e-20	[3, 4, 5, 6]	Group12	14.8936	7	[BUB1, BUB1B, FANCD2, RAD51, SGO1, SGO2, TRIP13]
GO:0140013	meiotic nuclear division	GO_BiologicalProcess-EBI-UniProt-GOA-ACAP-ARAP_13.05.2021_00h00	5.27439e-13	5.37987e-11	1.3531e-21	2.02965e-20	[3, 4, 5, 7]	Group12	10.1351	15	[BRIP1, BUB1, BUB1B, EME1, ESPL1, FANCD2, NUF2, RAD51, RAD51AP1, RAD54L, SGO1, SGO2, TOP2A, TRIP13, TTK]
GO:0007062	sister chromatid cohesion	GO_BiologicalProcess-EBI-UniProt-GOA-ACAP-ARAP_13.05.2021_00h00	1.18241e-12	1.20606e-10	1.3531e-21	2.02965e-20	[3, 4, 5, 6, 7]	Group12	18.0328	11	[BUB1, BUB1B, CDCA5, DSCC1, ESCO2, ESPL1, FEN1, HASPIN, PLK1, SGO1, SGO2]
GO:0045132	meiotic chromosome segregation	GO_BiologicalProcess-EBI-UniProt-GOA-ACAP-ARAP_13.05.2021_00h00	3.49456e-12	3.56445e-10	1.3531e-21	2.02965e-20	[3, 4, 5, 6, 8]	Group12	16.4179	11	[BUB1, BUB1B, EME1, ESPL1, FANCD2, NUF2, SGO1, SGO2, TOP2A, TRIP13, TTK]
GO:0007127	meiosis I	GO_BiologicalProcess-EBI-UniProt-GOA-ACAP-ARAP_13.05.2021_00h00	8.49419e-09	8.66407e-07	1.3531e-21	2.02965e-20	[4, 5, 6, 8]	Group12	9.52381	10	[BRIP1, EME1, FANCD2, RAD51, RAD51AP1, RAD54L, SGO1, SGO2, TOP2A, TRIP13]
GO:0007131	reciprocal meiotic recombination	GO_BiologicalProcess-EBI-UniProt-GOA-ACAP-ARAP_13.05.2021_00h00	1.44465e-08	1.47354e-06	1.3531e-21	2.02965e-20	[3, 4, 5, 6, 7, 8, 9, 10]	Group12	13.7931	8	[BRIP1, EME1, FANCD2, RAD51, RAD51AP1, RAD54L, TOP2A, TRIP13]
GO:0002504	antigen processing and presentation of peptide or polysaccharide antigen via MHC class II	GO_BiologicalProcess-EBI-UniProt-GOA-ACAP-ARAP_13.05.2021_00h00	2.07141e-05	0.00211284	4.1764e-18	6.2646e-17	[3]	Group13	6.48148	7	[CENPE, KIF11, KIF15, KIF23, KIF2C, KIF4A, RACGAP1]
GO:0007018	microtubule-based movement	GO_BiologicalProcess-EBI-UniProt-GOA-ACAP-ARAP_13.05.2021_00h00	1.14157e-06	0.00011644	4.1764e-18	6.2646e-17	[3]	Group13	4.08805	13	[CENPE, DLGAP5, KIF11, KIF14, KIF15, KIF18B, KIF20A, KIF20B, KIF23, KIF2C, KIF4A, KIFC1, RACGAP1]
GO:0044770	cell cycle phase transition	GO_BiologicalProcess-EBI-UniProt-GOA-ACAP-ARAP_13.05.2021_00h00	1.4013e-44	1.49939e-42	0	0	[3, 4]	Group14	8.98693	55	[ANLN, ATAD5, AURKA, AURKB, BLM, BRCA1, BRIP1, BUB1, BUB1B, CCNA2, CCNB1, CCNB2, CDC20, CDC25A, CDC25C, CDC45, CDC6, CDCA5, CDK1, CDKN3, CDT1, CENPE, CENPF, CHEK1, CLSPN, DBF4, DEPDC1B, DLGAP5, DTL, E2F8, EME1, ESPL1, EZH2, FANCD2, FOXM1, GTSE1, HMMR, KIF14, MAD2L1, MELK, NDC80, NEK2, ORC1, PKMYT1, PLK1, PLK4, RRM2, TACC3, TICRR, TPX2, TRIP13, TTK, TYMS, UBE2C, ZWINT]
GO:0007098	centrosome cycle	GO_BiologicalProcess-EBI-UniProt-GOA-ACAP-ARAP_13.05.2021_00h00	5.23586e-09	5.34058e-07	1.89792e-09	2.84688e-08	[3, 4, 5, 8]	Group06	8.46154	11	[AURKA, BRCA1, CDK1, CHEK1, KIF11, NEK2, PLK1, PLK4, SGO1, STIL, XRCC2]
GO:0051653	spindle localization	GO_BiologicalProcess-EBI-UniProt-GOA-ACAP-ARAP_13.05.2021_00h00	6.90927e-08	7.04746e-06	4.1764e-18	6.2646e-17	[3, 4]	Group13	14.8936	7	[ASPM, CENPA, ESPL1, MAD2L1, NDC80, NUSAP1, PLK1]
GO:0051656	establishment of organelle localization	GO_BiologicalProcess-EBI-UniProt-GOA-ACAP-ARAP_13.05.2021_00h00	3.0594e-11	3.12059e-09	4.1764e-18	6.2646e-17	[3, 4]	Group13	5.02513	20	[AURKB, CCNB1, CDCA5, CDCA8, CDT1, CENPA, CENPE, CENPF, CEP55, DLGAP5, ESPL1, KIF14, KIF2C, KIFC1, MAD2L1, NDC80, NUF2, NUSAP1, PLK1, SPAG5]
GO:0002495	antigen processing and presentation of peptide antigen via MHC class II	GO_BiologicalProcess-EBI-UniProt-GOA-ACAP-ARAP_13.05.2021_00h00	1.83376e-05	0.00187043	4.1764e-18	6.2646e-17	[4]	Group13	6.60377	7	[CENPE, KIF11, KIF15, KIF23, KIF2C, KIF4A, RACGAP1]
GO:0032506	cytokinetic process	GO_BiologicalProcess-EBI-UniProt-GOA-ACAP-ARAP_13.05.2021_00h00	3.09419e-07	3.15607e-05	4.1764e-18	6.2646e-17	[3, 4, 5]	Group13	16.6667	6	[ANLN, AURKB, CEP55, KIF20A, KIF20B, RACGAP1]
GO:0051781	positive regulation of cell division	GO_BiologicalProcess-EBI-UniProt-GOA-ACAP-ARAP_13.05.2021_00h00	2.04572e-06	0.000208664	4.1764e-18	6.2646e-17	[3, 4, 5]	Group13	12.2449	6	[AURKB, CDC6, KIF14, KIF20B, KIF23, RACGAP1]
GO:0061640	cytoskeleton-dependent cytokinesis	GO_BiologicalProcess-EBI-UniProt-GOA-ACAP-ARAP_13.05.2021_00h00	5.24579e-12	5.3507e-10	4.1764e-18	6.2646e-17	[4, 5]	Group13	13.1868	12	[ANLN, AURKB, CENPA, CEP55, ESPL1, KIF20A, KIF20B, KIF23, KIF4A, NUSAP1, PLK1, RACGAP1]
GO:0000281	mitotic cytokinesis	GO_BiologicalProcess-EBI-UniProt-GOA-ACAP-ARAP_13.05.2021_00h00	2.93997e-12	2.99877e-10	4.1764e-18	6.2646e-17	[4, 5, 6]	Group13	16.6667	11	[ANLN, CENPA, CEP55, ESPL1, KIF20A, KIF20B, KIF23, KIF4A, NUSAP1, PLK1, RACGAP1]
GO:0006890	retrograde vesicle-mediated transport, Golgi to endoplasmic reticulum	GO_BiologicalProcess-EBI-UniProt-GOA-ACAP-ARAP_13.05.2021_00h00	8.9217e-06	0.000910014	4.1764e-18	6.2646e-17	[4, 6]	Group13	7.36842	7	[CENPE, KIF11, KIF15, KIF23, KIF2C, KIF4A, RACGAP1]
GO:0010564	regulation of cell cycle process	GO_BiologicalProcess-EBI-UniProt-GOA-ACAP-ARAP_13.05.2021_00h00	0	1.4013e-45	1.4013e-45	1.26117e-44	[3, 4, 5]	Group10	8.22102	61	[ANLN, ATAD5, AURKA, AURKB, BLM, BRCA1, BRIP1, BUB1, BUB1B, CCNB1, CDC20, CDC25A, CDC25C, CDC45, CDC6, CDCA5, CDK1, CDT1, CENPE, CENPF, CHEK1, CLSPN, DBF4, DEPDC1B, DLGAP5, DTL, E2F8, EME1, ESPL1, EZH2, FANCD2, FEN1, GTSE1, HMMR, KIF11, KIF14, KIF20A, KIF20B, KIF23, MAD2L1, MKI67, NDC80, NEK2, ORC1, PKMYT1, PLK1, PLK4, PRC1, RACGAP1, RAD51, RAD51AP1, RRM2, SPAG5, STIL, TACC3, TICRR, TPX2, TRIP13,…
GO:0051231	spindle elongation	GO_BiologicalProcess-EBI-UniProt-GOA-ACAP-ARAP_13.05.2021_00h00	3.16977e-09	3.23316e-07	4.1764e-18	6.2646e-17	[3, 4, 5, 8]	Group13	55.5556	5	[AURKB, KIF23, KIF4A, PRC1, RACGAP1]
GO:0051293	establishment of spindle localization	GO_BiologicalProcess-EBI-UniProt-GOA-ACAP-ARAP_13.05.2021_00h00	1.22214e-06	0.000124658	4.1764e-18	6.2646e-17	[4, 5, 7]	Group13	13.3333	6	[CENPA, ESPL1, MAD2L1, NDC80, NUSAP1, PLK1]
GO:0032467	positive regulation of cytokinesis	GO_BiologicalProcess-EBI-UniProt-GOA-ACAP-ARAP_13.05.2021_00h00	6.9199e-07	7.0583e-05	4.1764e-18	6.2646e-17	[4, 5, 6, 7]	Group13	14.6341	6	[AURKB, CDC6, KIF14, KIF20B, KIF23, RACGAP1]
GO:0051255	spindle midzone assembly	GO_BiologicalProcess-EBI-UniProt-GOA-ACAP-ARAP_13.05.2021_00h00	6.30019e-09	6.42619e-07	4.1764e-18	6.2646e-17	[3, 4, 5, 6, 7, 9]	Group13	50	5	[AURKB, KIF23, KIF4A, PRC1, RACGAP1]
GO:0000022	mitotic spindle elongation	GO_BiologicalProcess-EBI-UniProt-GOA-ACAP-ARAP_13.05.2021_00h00	3.16977e-09	3.23316e-07	4.1764e-18	6.2646e-17	[4, 5, 6, 7, 8, 9]	Group13	55.5556	5	[AURKB, KIF23, KIF4A, PRC1, RACGAP1]
GO:0051256	mitotic spindle midzone assembly	GO_BiologicalProcess-EBI-UniProt-GOA-ACAP-ARAP_13.05.2021_00h00	1.41758e-09	1.44594e-07	4.1764e-18	6.2646e-17	[4, 5, 6, 7, 8, 9, 10]	Group13	62.5	5	[AURKB, KIF23, KIF4A, PRC1, RACGAP1]
GO:0000226	microtubule cytoskeleton organization	GO_BiologicalProcess-EBI-UniProt-GOA-ACAP-ARAP_13.05.2021_00h00	1.37297e-39	1.40043e-37	0	0	[3, 6]	Group14	8.09969	52	[ASPM, AUNIP, AURKA, AURKB, BIRC5, BRCA1, BUB1, BUB1B, CCNB1, CDC20, CDCA8, CDK1, CENPA, CENPE, CENPF, CENPI, CENPK, CHEK1, DLGAP5, ERCC6L, ESPL1, KIF11, KIF14, KIF18B, KIF20A, KIF23, KIF2C, KIF4A, KIFC1, KNL1, MAD2L1, NDC80, NEK2, NUF2, NUSAP1, PLK1, PLK4, PRC1, RACGAP1, SGO1, SGO2, SKA1, SKA3, SPAG5, SPC24, SPC25, STIL, TACC3, TPX2, TTK, XRCC2, ZWINT]
GO:0007346	regulation of mitotic cell cycle	GO_BiologicalProcess-EBI-UniProt-GOA-ACAP-ARAP_13.05.2021_00h00	4.93808e-33	5.03685e-31	0	0	[4, 5]	Group14	8.07339	44	[ANLN, AURKA, AURKB, BLM, BRCA1, BUB1, BUB1B, CCNB1, CDC20, CDC25A, CDC25C, CDC6, CDCA5, CDK1, CDT1, CENPE, CENPF, CHEK1, CLSPN, DEPDC1B, DLGAP5, DTL, E2F8, EME1, ESPL1, FANCD2, GTSE1, HMMR, KIF14, KIF20B, MAD2L1, MKI67, NDC80, NEK2, ORC1, PKMYT1, PLK1, PLK4, TICRR, TPX2, TRIP13, TTK, UBE2C, ZWINT]
GO:0051304	chromosome separation	GO_BiologicalProcess-EBI-UniProt-GOA-ACAP-ARAP_13.05.2021_00h00	4.37069e-24	4.4581e-22	0	0	[3, 4]	Group14	22.2222	20	[BUB1, BUB1B, CCNB1, CDC20, CDC6, CDT1, CENPE, CENPF, DLGAP5, EME1, ESPL1, MAD2L1, NDC80, PLK1, TACC3, TOP2A, TRIP13, TTK, UBE2C, ZWINT]
GO:0031023	microtubule organizing center organization	GO_BiologicalProcess-EBI-UniProt-GOA-ACAP-ARAP_13.05.2021_00h00	1.3277e-08	1.35425e-06	1.89792e-09	2.84688e-08	[3, 4, 7]	Group06	7.74648	11	[AURKA, BRCA1, CDK1, CHEK1, KIF11, NEK2, PLK1, PLK4, SGO1, STIL, XRCC2]
GO:0051983	regulation of chromosome segregation	GO_BiologicalProcess-EBI-UniProt-GOA-ACAP-ARAP_13.05.2021_00h00	1.93327e-26	1.97193e-24	0	0	[3, 4]	Group14	25	21	[AURKB, BUB1, BUB1B, CCNB1, CDC20, CDC6, CDT1, CENPE, CENPF, DLGAP5, ESPL1, KIF2C, MAD2L1, MKI67, NDC80, PLK1, TACC3, TRIP13, TTK, UBE2C, ZWINT]
GO:0098813	nuclear chromosome segregation	GO_BiologicalProcess-EBI-UniProt-GOA-ACAP-ARAP_13.05.2021_00h00	0	0	0	0	[3, 4]	Group14	17.193	49	[AURKB, BUB1, BUB1B, CCNB1, CDC20, CDC6, CDCA5, CDCA8, CDK1, CDT1, CENPE, CENPF, CENPK, CEP55, DLGAP5, DSCC1, EME1, ESCO2, ESPL1, FANCD2, FEN1, HASPIN, KIF14, KIF18B, KIF23, KIF2C, KIF4A, KIFC1, KNL1, MAD2L1, NCAPG, NCAPG2, NCAPH, NDC80, NEK2, NUF2, NUSAP1, PLK1, PRC1, RACGAP1, SGO1, SGO2, SPAG5, TACC3, TOP2A, TRIP13, TTK, UBE2C, ZWINT]
GO:0045786	negative regulation of cell cycle	GO_BiologicalProcess-EBI-UniProt-GOA-ACAP-ARAP_13.05.2021_00h00	1.1156e-26	1.13791e-24	0	0	[3, 4, 5]	Group14	8	36	[AURKA, AURKB, BLM, BRCA1, BRIP1, BUB1, BUB1B, CCNB1, CDC20, CDC25C, CDC45, CDC6, CDK1, CDT1, CENPF, CHEK1, CLSPN, DEPDC1B, DTL, E2F8, EME1, ESPL1, EZH2, FANCD2, GTSE1, MAD2L1, NDC80, NEK2, ORC1, PLK1, RAD51, RRM2, TICRR, TRIP13, TTK, ZWINT]
GO:0050000	chromosome localization	GO_BiologicalProcess-EBI-UniProt-GOA-ACAP-ARAP_13.05.2021_00h00	2.24251e-17	2.28736e-15	0	0	[4]	Group14	19.4805	15	[AURKB, CCNB1, CDCA5, CDCA8, CDT1, CENPE, CENPF, CEP55, DLGAP5, KIF14, KIF2C, KIFC1, NDC80, NUF2, SPAG5]
GO:0051985	negative regulation of chromosome segregation	GO_BiologicalProcess-EBI-UniProt-GOA-ACAP-ARAP_13.05.2021_00h00	2.53172e-16	2.58236e-14	0	0	[3, 4, 5]	Group14	28.5714	12	[BUB1, BUB1B, CCNB1, CDC20, CDT1, CENPF, MAD2L1, NDC80, PLK1, TRIP13, TTK, ZWINT]
GO:0022402	cell cycle process	GO_BiologicalProcess-EBI-UniProt-GOA-ACAP-ARAP_13.05.2021_00h00	0	0	0	0	[2, 3]	Group09	7.65152	101	[ANLN, ASPM, ATAD5, AUNIP, AURKA, AURKB, BIRC5, BLM, BRCA1, BRIP1, BUB1, BUB1B, CCNA2, CCNB1, CCNB2, CDC20, CDC25A, CDC25C, CDC45, CDC6, CDCA5, CDCA8, CDK1, CDKN3, CDT1, CENPA, CENPE, CENPF, CENPI, CENPK, CEP55, CHEK1, CLSPN, DBF4, DEPDC1B, DLGAP5, DSCC1, DTL, E2F8, EME1, ERCC6L, ESCO2, ESPL1, EZH2, FANCD2, FEN1, FOXM1, GINS1, GTSE1, HASPIN, HMMR, KIF11, KIF14, KIF18B, KIF20A, KIF20B, KIF23, KIF2…
GO:0051726	regulation of cell cycle	GO_BiologicalProcess-EBI-UniProt-GOA-ACAP-ARAP_13.05.2021_00h00	0	2.8026e-45	0	0	[3, 4]	Group14	6.34191	69	[ANLN, ATAD5, AURKA, AURKB, BIRC5, BLM, BRCA1, BRIP1, BUB1, BUB1B, CCNA2, CCNB1, CCNB2, CDC20, CDC25A, CDC25C, CDC45, CDC6, CDCA5, CDK1, CDKN3, CDT1, CENPE, CENPF, CHEK1, CLSPN, DBF4, DEPDC1B, DLGAP5, DTL, E2F8, EME1, ESPL1, EZH2, FANCD2, FEN1, FOXM1, GTSE1, HMMR, KIF11, KIF14, KIF20A, KIF20B, KIF23, MAD2L1, MCM2, MKI67, MYBL2, NDC80, NEK2, ORC1, PKMYT1, PLK1, PLK4, PRC1, PRR11, RACGAP1, RAD51, R…
GO:0010948	negative regulation of cell cycle process	GO_BiologicalProcess-EBI-UniProt-GOA-ACAP-ARAP_13.05.2021_00h00	2.85751e-29	2.91466e-27	0	0	[3, 4, 5, 6]	Group14	9.47368	36	[AURKA, AURKB, BLM, BRCA1, BRIP1, BUB1, BUB1B, CCNB1, CDC20, CDC25C, CDC45, CDC6, CDK1, CDT1, CENPF, CHEK1, CLSPN, DEPDC1B, DTL, E2F8, EME1, ESPL1, EZH2, FANCD2, GTSE1, MAD2L1, NDC80, NEK2, ORC1, PLK1, RAD51, RRM2, TICRR, TRIP13, TTK, ZWINT]
GO:0032886	regulation of microtubule-based process	GO_BiologicalProcess-EBI-UniProt-GOA-ACAP-ARAP_13.05.2021_00h00	7.94466e-06	0.000810356	1.89792e-09	2.84688e-08	[3, 4]	Group06	4.56621	10	[AURKA, BRCA1, PLK1, PLK4, SKA1, SKA3, SPAG5, STIL, TACC3, TPX2]
GO:0051640	organelle localization	GO_BiologicalProcess-EBI-UniProt-GOA-ACAP-ARAP_13.05.2021_00h00	2.50945e-11	2.55964e-09	0	0	[3]	Group14	4.04722	24	[ASPM, AURKB, CCNB1, CDCA5, CDCA8, CDK1, CDT1, CENPA, CENPE, CENPF, CEP55, DLGAP5, ESPL1, KIF14, KIF2C, KIFC1, MAD2L1, NDC80, NEK2, NUF2, NUSAP1, PLK1, PLK4, SPAG5]
GO:0051303	establishment of chromosome localization	GO_BiologicalProcess-EBI-UniProt-GOA-ACAP-ARAP_13.05.2021_00h00	1.46816e-17	1.49752e-15	0	0	[4, 5]	Group14	20	15	[AURKB, CCNB1, CDCA5, CDCA8, CDT1, CENPE, CENPF, CEP55, DLGAP5, KIF14, KIF2C, KIFC1, NDC80, NUF2, SPAG5]
GO:0051310	metaphase plate congression	GO_BiologicalProcess-EBI-UniProt-GOA-ACAP-ARAP_13.05.2021_00h00	9.50554e-17	9.69565e-15	0	0	[3, 4, 5, 6]	Group14	20.8955	14	[AURKB, CCNB1, CDCA5, CDCA8, CDT1, CENPE, CENPF, CEP55, KIF14, KIF2C, KIFC1, NDC80, NUF2, SPAG5]
GO:0007051	spindle organization	GO_BiologicalProcess-EBI-UniProt-GOA-ACAP-ARAP_13.05.2021_00h00	1.57086e-42	1.6023e-40	0	0	[3, 4, 7]	Group14	15.5894	41	[ASPM, AUNIP, AURKA, AURKB, BIRC5, BUB1, BUB1B, CCNB1, CDC20, CDCA8, CENPA, CENPE, CENPF, CENPI, CENPK, DLGAP5, ERCC6L, KIF11, KIF23, KIF2C, KIF4A, KIFC1, KNL1, MAD2L1, NDC80, NEK2, NUF2, PLK1, PRC1, RACGAP1, SGO1, SGO2, SKA1, SPAG5, SPC24, SPC25, STIL, TACC3, TPX2, TTK, ZWINT]
GO:0000819	sister chromatid segregation	GO_BiologicalProcess-EBI-UniProt-GOA-ACAP-ARAP_13.05.2021_00h00	0	0	0	0	[4, 5, 6]	Group14	20.1794	45	[AURKB, BUB1, BUB1B, CCNB1, CDC20, CDC6, CDCA5, CDCA8, CDK1, CDT1, CENPE, CENPF, CENPK, CEP55, DLGAP5, DSCC1, ESCO2, ESPL1, FEN1, HASPIN, KIF14, KIF18B, KIF23, KIF2C, KIF4A, KIFC1, MAD2L1, NCAPG, NCAPG2, NCAPH, NDC80, NUF2, NUSAP1, PLK1, PRC1, RACGAP1, SGO1, SGO2, SPAG5, TACC3, TOP2A, TRIP13, TTK, UBE2C, ZWINT]
GO:0010639	negative regulation of organelle organization	GO_BiologicalProcess-EBI-UniProt-GOA-ACAP-ARAP_13.05.2021_00h00	2.74755e-11	2.8025e-09	0	0	[4, 5, 6]	Group14	5.84416	18	[BRCA1, BUB1, BUB1B, CCNB1, CDC20, CDT1, CENPF, CHEK1, ESPL1, MAD2L1, NCAPG, NDC80, PLK1, TOP2A, TPX2, TRIP13, TTK, ZWINT]
GO:0045930	negative regulation of mitotic cell cycle	GO_BiologicalProcess-EBI-UniProt-GOA-ACAP-ARAP_13.05.2021_00h00	3.22972e-24	3.29432e-22	0	0	[4, 5, 6]	Group14	10	29	[AURKA, AURKB, BLM, BRCA1, BUB1, BUB1B, CCNB1, CDC20, CDC25C, CDC6, CDK1, CDT1, CENPF, CHEK1, CLSPN, DEPDC1B, DTL, E2F8, EME1, FANCD2, GTSE1, MAD2L1, NDC80, ORC1, PLK1, TICRR, TRIP13, TTK, ZWINT]
GO:0072331	signal transduction by p53 class mediator	GO_BiologicalProcess-EBI-UniProt-GOA-ACAP-ARAP_13.05.2021_00h00	5.88881e-08	6.00658e-06	0	0	[4, 5, 6]	Group14	4.811	14	[AURKA, AURKB, BLM, BRCA1, BRIP1, CCNB1, CDC25C, CDK1, CHEK1, E2F8, EXO1, FOXM1, GTSE1, TPX2]
GO:1905818	regulation of chromosome separation	GO_BiologicalProcess-EBI-UniProt-GOA-ACAP-ARAP_13.05.2021_00h00	2.05527e-23	2.09637e-21	0	0	[4, 5, 6]	Group14	26.8657	18	[BUB1, BUB1B, CCNB1, CDC20, CDC6, CDT1, CENPE, CENPF, DLGAP5, ESPL1, MAD2L1, NDC80, PLK1, TACC3, TRIP13, TTK, UBE2C, ZWINT]
GO:1902850	microtubule cytoskeleton organization involved in mitosis	GO_BiologicalProcess-EBI-UniProt-GOA-ACAP-ARAP_13.05.2021_00h00	1.55544e-43	1.58473e-41	0	0	[4, 5, 7]	Group14	18.5714	39	[AURKA, AURKB, BIRC5, BUB1, BUB1B, CCNB1, CDC20, CDCA8, CENPA, CENPE, CENPF, CENPI, CENPK, DLGAP5, ERCC6L, ESPL1, KIF11, KIF23, KIF2C, KIF4A, KIFC1, KNL1, MAD2L1, NDC80, NUF2, NUSAP1, PLK1, PRC1, RACGAP1, SGO1, SGO2, SKA1, SPC24, SPC25, STIL, TACC3, TPX2, TTK, ZWINT]
GO:0033045	regulation of sister chromatid segregation	GO_BiologicalProcess-EBI-UniProt-GOA-ACAP-ARAP_13.05.2021_00h00	4.93307e-25	5.03173e-23	0	0	[4, 5, 6, 7]	Group14	27.9412	19	[AURKB, BUB1, BUB1B, CCNB1, CDC20, CDC6, CDT1, CENPE, CENPF, DLGAP5, ESPL1, MAD2L1, NDC80, PLK1, TACC3, TRIP13, TTK, UBE2C, ZWINT]
GO:1901988	negative regulation of cell cycle phase transition	GO_BiologicalProcess-EBI-UniProt-GOA-ACAP-ARAP_13.05.2021_00h00	3.82003e-26	3.89643e-24	0	0	[4, 5, 6, 7]	Group14	10.1974	31	[AURKA, AURKB, BLM, BRCA1, BRIP1, BUB1, BUB1B, CCNB1, CDC20, CDC25C, CDC45, CDC6, CDK1, CDT1, CENPF, CHEK1, CLSPN, DEPDC1B, DTL, E2F8, EME1, FANCD2, GTSE1, MAD2L1, NDC80, ORC1, PLK1, TICRR, TRIP13, TTK, ZWINT]
GO:1905819	negative regulation of chromosome separation	GO_BiologicalProcess-EBI-UniProt-GOA-ACAP-ARAP_13.05.2021_00h00	2.53172e-16	2.58236e-14	0	0	[4, 5, 6, 7]	Group14	28.5714	12	[BUB1, BUB1B, CCNB1, CDC20, CDT1, CENPF, MAD2L1, NDC80, PLK1, TRIP13, TTK, ZWINT]
GO:0007052	mitotic spindle organization	GO_BiologicalProcess-EBI-UniProt-GOA-ACAP-ARAP_13.05.2021_00h00	1.29032e-41	1.31619e-39	0	0	[4, 5, 6, 8]	Group14	18.9744	37	[AURKA, AURKB, BIRC5, BUB1, BUB1B, CCNB1, CDC20, CDCA8, CENPA, CENPE, CENPF, CENPI, CENPK, DLGAP5, ERCC6L, KIF11, KIF23, KIF2C, KIF4A, KIFC1, KNL1, MAD2L1, NDC80, NUF2, PLK1, PRC1, RACGAP1, SGO1, SGO2, SKA1, SPC24, SPC25, STIL, TACC3, TPX2, TTK, ZWINT]
GO:0000070	mitotic sister chromatid segregation	GO_BiologicalProcess-EBI-UniProt-GOA-ACAP-ARAP_13.05.2021_00h00	0	0	0	0	[4, 5, 6, 7, 8]	Group14	22.4599	42	[AURKB, BUB1, BUB1B, CCNB1, CDC20, CDC6, CDCA5, CDCA8, CDK1, CDT1, CENPE, CENPF, CENPK, CEP55, DLGAP5, DSCC1, ESPL1, HASPIN, KIF14, KIF18B, KIF23, KIF2C, KIF4A, KIFC1, MAD2L1, NCAPG, NCAPG2, NCAPH, NDC80, NUF2, NUSAP1, PLK1, PRC1, RACGAP1, SGO1, SGO2, SPAG5, TACC3, TRIP13, TTK, UBE2C, ZWINT]
GO:0000075	cell cycle checkpoint signaling	GO_BiologicalProcess-EBI-UniProt-GOA-ACAP-ARAP_13.05.2021_00h00	1.28591e-31	1.31163e-29	0	0	[4, 5, 6, 7, 8]	Group14	15.1961	31	[AURKA, AURKB, BLM, BRCA1, BRIP1, BUB1, BUB1B, CCNB1, CDC20, CDC25C, CDC45, CDC6, CDK1, CDT1, CENPF, CHEK1, CLSPN, DEPDC1B, DTL, E2F8, EME1, FANCD2, GTSE1, MAD2L1, NDC80, ORC1, PLK1, TICRR, TRIP13, TTK, ZWINT]
GO:0007088	regulation of mitotic nuclear division	GO_BiologicalProcess-EBI-UniProt-GOA-ACAP-ARAP_13.05.2021_00h00	6.87908e-25	7.01666e-23	0	0	[4, 5, 6, 7, 8]	Group14	21.4286	21	[AURKA, BUB1, BUB1B, CCNB1, CDC20, CDC25C, CDT1, CENPF, CHEK1, DLGAP5, ESPL1, KIF20B, MAD2L1, MKI67, NDC80, NEK2, PKMYT1, PLK1, TRIP13, TTK, ZWINT]
GO:0033046	negative regulation of sister chromatid segregation	GO_BiologicalProcess-EBI-UniProt-GOA-ACAP-ARAP_13.05.2021_00h00	9.13068e-17	9.3133e-15	0	0	[4, 5, 6, 7, 8]	Group14	30.7692	12	[BUB1, BUB1B, CCNB1, CDC20, CDT1, CENPF, MAD2L1, NDC80, PLK1, TRIP13, TTK, ZWINT]
GO:0044784	metaphase/anaphase transition of cell cycle	GO_BiologicalProcess-EBI-UniProt-GOA-ACAP-ARAP_13.05.2021_00h00	2.12273e-24	2.16518e-22	0	0	[4, 5, 6, 7, 8]	Group14	30	18	[BUB1, BUB1B, CCNB1, CDC20, CDC6, CDT1, CENPE, CENPF, DLGAP5, ESPL1, MAD2L1, NDC80, PLK1, TACC3, TRIP13, TTK, UBE2C, ZWINT]
GO:0007080	mitotic metaphase plate congression	GO_BiologicalProcess-EBI-UniProt-GOA-ACAP-ARAP_13.05.2021_00h00	9.22748e-15	9.41203e-13	0	0	[4, 5, 6, 7, 8, 9]	Group14	21.8182	12	[AURKB, CCNB1, CDCA5, CDCA8, CDT1, CENPE, CEP55, KIF14, KIF2C, KIFC1, NDC80, NUF2]
GO:0007093	mitotic cell cycle checkpoint signaling	GO_BiologicalProcess-EBI-UniProt-GOA-ACAP-ARAP_13.05.2021_00h00	2.00485e-31	2.04495e-29	0	0	[4, 5, 6, 7, 8, 9]	Group14	17.4699	29	[AURKA, AURKB, BLM, BRCA1, BUB1, BUB1B, CCNB1, CDC20, CDC25C, CDC6, CDK1, CDT1, CENPF, CHEK1, CLSPN, DEPDC1B, DTL, E2F8, EME1, FANCD2, GTSE1, MAD2L1, NDC80, ORC1, PLK1, TICRR, TRIP13, TTK, ZWINT]
GO:0045839	negative regulation of mitotic nuclear division	GO_BiologicalProcess-EBI-UniProt-GOA-ACAP-ARAP_13.05.2021_00h00	5.90134e-18	6.01936e-16	0	0	[4, 5, 6, 7, 8, 9]	Group14	30.2326	13	[BUB1, BUB1B, CCNB1, CDC20, CDT1, CENPF, CHEK1, MAD2L1, NDC80, PLK1, TRIP13, TTK, ZWINT]
GO:0051306	mitotic sister chromatid separation	GO_BiologicalProcess-EBI-UniProt-GOA-ACAP-ARAP_13.05.2021_00h00	4.18948e-24	4.27327e-22	0	0	[4, 5, 6, 7, 8, 9]	Group14	29.0323	18	[BUB1, BUB1B, CCNB1, CDC20, CDC6, CDT1, CENPE, CENPF, DLGAP5, ESPL1, MAD2L1, NDC80, PLK1, TACC3, TRIP13, TTK, UBE2C, ZWINT]
GO:0051315	attachment of mitotic spindle microtubules to kinetochore	GO_BiologicalProcess-EBI-UniProt-GOA-ACAP-ARAP_13.05.2021_00h00	1.4443e-09	1.47319e-07	0	0	[4, 5, 6, 7, 8, 9, 10]	Group14	37.5	6	[AURKB, CDT1, CENPE, KIF2C, NDC80, NUF2]

## Sheet: Sheet4
Table S2 Significantly enriched in GO Biological Process term with 87 PLK4-related genes
ID	Term	% associated genes	Number of Genes	Associated Genes
GO:0090068	positive regulation of cell cycle process	14.1361	27	ATAD5, AURKA, AURKB, CCNB1, CDC25A, CDC25C, CDC6, CDCA5, CDK1, CDT1, DBF4, DLGAP5, DTL, E2F8, ESPL1, EZH2, FEN1, KIF14, KIF20B, KIF23, MAD2L1, NDC80, PLK4, RACGAP1, RAD51AP1, SPAG5, UBE2C
GO:0032465	regulation of cytokinesis	13.7931	12	AURKA, AURKB, CDC6, E2F8, KIF14, KIF20A, KIF20B, KIF23, PLK1, PLK4, PRC1, RACGAP1
GO:0051302	regulation of cell division	12	15	AURKA, AURKB, BLM, CDC6, E2F8, KIF14, KIF18B, KIF20A, KIF20B, KIF23, ORC6, PLK1, PLK4, PRC1, RACGAP1
GO:0000910	cytokinesis	11.1111	18	ANLN, AURKA, AURKB, CDC6, CENPA, CEP55, E2F8, ESPL1, KIF14, KIF20A, KIF20B, KIF23, KIF4A, NUSAP1, PLK1, PLK4, PRC1, RACGAP1
GO:0044839	cell cycle G2/M phase transition	11.0294	30	ATAD5, AURKA, AURKB, BLM, BRCA1, BRIP1, CCNA2, CCNB1, CCNB2, CDC25A, CDC25C, CDC6, CDK1, CENPF, CHEK1, CLSPN, DEPDC1B, DTL, FOXM1, GTSE1, HMMR, KIF14, MELK, NEK2, ORC1, PKMYT1, PLK1, PLK4, TICRR, TPX2
GO:0045787	positive regulation of cell cycle	10.9375	28	ATAD5, AURKA, AURKB, CCNB1, CDC25A, CDC25C, CDC6, CDCA5, CDK1, CDT1, CHEK1, DBF4, DLGAP5, DTL, E2F8, ESPL1, EZH2, FEN1, KIF14, KIF20B, KIF23, MAD2L1, NDC80, PLK4, RACGAP1, RAD51AP1, SPAG5, UBE2C
GO:1903047	mitotic cell cycle process	10.2975	90	ANLN, AURKA, AURKB, BIRC5, BLM, BRCA1, BRIP1, BUB1, BUB1B, CCNA2, CCNB1, CCNB2, CDC20, CDC25A, CDC25C, CDC45, CDC6, CDCA5, CDCA8, CDK1, CDKN3, CDT1, CENPA, CENPE, CENPF, CENPI, CENPK, CEP55, CHEK1, CLSPN, DBF4, DEPDC1B, DLGAP5, DSCC1, DTL, E2F8, EME1, ERCC6L, ESPL1, FANCD2, FOXM1, GINS1, GTSE1, HASPIN, HMMR, KIF11, KIF14, KIF18B, KIF20A, KIF20B, KIF23, KIF2C, KIF4A, KIFC1, KNL1, MAD2L1, MCM2, MCM…
GO:0044772	mitotic cell cycle phase transition	9.67742	51	ANLN, AURKA, AURKB, BLM, BRCA1, BRIP1, BUB1, BUB1B, CCNA2, CCNB1, CCNB2, CDC20, CDC25A, CDC25C, CDC45, CDC6, CDCA5, CDK1, CDKN3, CDT1, CENPE, CENPF, CHEK1, CLSPN, DBF4, DEPDC1B, DLGAP5, DTL, E2F8, ESPL1, FOXM1, GTSE1, HMMR, KIF14, MAD2L1, MELK, NDC80, NEK2, ORC1, PKMYT1, PLK1, PLK4, RRM2, TACC3, TICRR, TPX2, TRIP13, TTK, TYMS, UBE2C, ZWINT
GO:0000278	mitotic cell cycle	9.55224	96	ANLN, AURKA, AURKB, BIRC5, BLM, BRCA1, BRIP1, BUB1, BUB1B, CCNA2, CCNB1, CCNB2, CDC20, CDC25A, CDC25C, CDC45, CDC6, CDCA5, CDCA8, CDK1, CDKN3, CDT1, CENPA, CENPE, CENPF, CENPI, CENPK, CEP55, CHEK1, CLSPN, DBF4, DEPDC1B, DLGAP5, DSCC1, DTL, E2F8, EME1, ERCC6L, ESPL1, FANCD2, FOXM1, GINS1, GTSE1, HASPIN, HMMR, KIF11, KIF14, KIF15, KIF18B, KIF20A, KIF20B, KIF23, KIF2C, KIF4A, KIFC1, KNL1, MAD2L1, MC…
GO:1901987	regulation of cell cycle phase transition	9.44559	46	ANLN, ATAD5, AURKA, AURKB, BLM, BRCA1, BRIP1, BUB1, BUB1B, CCNB1, CDC20, CDC25A, CDC25C, CDC45, CDC6, CDCA5, CDK1, CDT1, CENPE, CENPF, CHEK1, CLSPN, DBF4, DEPDC1B, DLGAP5, DTL, E2F8, EME1, ESPL1, EZH2, FANCD2, GTSE1, HMMR, KIF14, MAD2L1, NDC80, NEK2, ORC1, PLK1, PLK4, TICRR, TPX2, TRIP13, TTK, UBE2C, ZWINT
GO:0044770	cell cycle phase transition	8.98693	55	ANLN, ATAD5, AURKA, AURKB, BLM, BRCA1, BRIP1, BUB1, BUB1B, CCNA2, CCNB1, CCNB2, CDC20, CDC25A, CDC25C, CDC45, CDC6, CDCA5, CDK1, CDKN3, CDT1, CENPE, CENPF, CHEK1, CLSPN, DBF4, DEPDC1B, DLGAP5, DTL, E2F8, EME1, ESPL1, EZH2, FANCD2, FOXM1, GTSE1, HMMR, KIF14, MAD2L1, MELK, NDC80, NEK2, ORC1, PKMYT1, PLK1, PLK4, RRM2, TACC3, TICRR, TPX2, TRIP13, TTK, TYMS, UBE2C, ZWINT
GO:0007098	centrosome cycle	8.46154	11	AURKA, BRCA1, CDK1, CHEK1, KIF11, NEK2, PLK1, PLK4, SGO1, STIL, XRCC2
GO:0010564	regulation of cell cycle process	8.22102	61	ANLN, ATAD5, AURKA, AURKB, BLM, BRCA1, BRIP1, BUB1, BUB1B, CCNB1, CDC20, CDC25A, CDC25C, CDC45, CDC6, CDCA5, CDK1, CDT1, CENPE, CENPF, CHEK1, CLSPN, DBF4, DEPDC1B, DLGAP5, DTL, E2F8, EME1, ESPL1, EZH2, FANCD2, FEN1, GTSE1, HMMR, KIF11, KIF14, KIF20A, KIF20B, KIF23, MAD2L1, MKI67, NDC80, NEK2, ORC1, PKMYT1, PLK1, PLK4, PRC1, RACGAP1, RAD51, RAD51AP1, RRM2, SPAG5, STIL, TACC3, TICRR, TPX2, TRIP13, …
GO:0000226	microtubule cytoskeleton organization	8.09969	52	ASPM, AUNIP, AURKA, AURKB, BIRC5, BRCA1, BUB1, BUB1B, CCNB1, CDC20, CDCA8, CDK1, CENPA, CENPE, CENPF, CENPI, CENPK, CHEK1, DLGAP5, ERCC6L, ESPL1, KIF11, KIF14, KIF18B, KIF20A, KIF23, KIF2C, KIF4A, KIFC1, KNL1, MAD2L1, NDC80, NEK2, NUF2, NUSAP1, PLK1, PLK4, PRC1, RACGAP1, SGO1, SGO2, SKA1, SKA3, SPAG5, SPC24, SPC25, STIL, TACC3, TPX2, TTK, XRCC2, ZWINT
GO:0007346	regulation of mitotic cell cycle	8.07339	44	ANLN, AURKA, AURKB, BLM, BRCA1, BUB1, BUB1B, CCNB1, CDC20, CDC25A, CDC25C, CDC6, CDCA5, CDK1, CDT1, CENPE, CENPF, CHEK1, CLSPN, DEPDC1B, DLGAP5, DTL, E2F8, EME1, ESPL1, FANCD2, GTSE1, HMMR, KIF14, KIF20B, MAD2L1, MKI67, NDC80, NEK2, ORC1, PKMYT1, PLK1, PLK4, TICRR, TPX2, TRIP13, TTK, UBE2C, ZWINT
GO:0031023	microtubule organizing center organization	7.74648	11	AURKA, BRCA1, CDK1, CHEK1, KIF11, NEK2, PLK1, PLK4, SGO1, STIL, XRCC2
GO:0022402	cell cycle process	7.65152	101	ANLN, ASPM, ATAD5, AUNIP, AURKA, AURKB, BIRC5, BLM, BRCA1, BRIP1, BUB1, BUB1B, CCNA2, CCNB1, CCNB2, CDC20, CDC25A, CDC25C, CDC45, CDC6, CDCA5, CDCA8, CDK1, CDKN3, CDT1, CENPA, CENPE, CENPF, CENPI, CENPK, CEP55, CHEK1, CLSPN, DBF4, DEPDC1B, DLGAP5, DSCC1, DTL, E2F8, EME1, ERCC6L, ESCO2, ESPL1, EZH2, FANCD2, FEN1, FOXM1, GINS1, GTSE1, HASPIN, HMMR, KIF11, KIF14, KIF18B, KIF20A, KIF20B, KIF23, KIF2C…
GO:0051726	regulation of cell cycle	6.34191	69	ANLN, ATAD5, AURKA, AURKB, BIRC5, BLM, BRCA1, BRIP1, BUB1, BUB1B, CCNA2, CCNB1, CCNB2, CDC20, CDC25A, CDC25C, CDC45, CDC6, CDCA5, CDK1, CDKN3, CDT1, CENPE, CENPF, CHEK1, CLSPN, DBF4, DEPDC1B, DLGAP5, DTL, E2F8, EME1, ESPL1, EZH2, FANCD2, FEN1, FOXM1, GTSE1, HMMR, KIF11, KIF14, KIF20A, KIF20B, KIF23, MAD2L1, MCM2, MKI67, MYBL2, NDC80, NEK2, ORC1, PKMYT1, PLK1, PLK4, PRC1, PRR11, RACGAP1, RAD51, RA…
GO:0032886	regulation of microtubule-based process	4.56621	10	AURKA, BRCA1, PLK1, PLK4, SKA1, SKA3, SPAG5, STIL, TACC3, TPX2
GO:0051640	organelle localization	4.04722	24	ASPM, AURKB, CCNB1, CDCA5, CDCA8, CDK1, CDT1, CENPA, CENPE, CENPF, CEP55, DLGAP5, ESPL1, KIF14, KIF2C, KIFC1, MAD2L1, NDC80, NEK2, NUF2, NUSAP1, PLK1, PLK4, SPAG5

## Sheet: Sheet3
ID	Term	Ontology Source	Term PValue	Term PValue Corrected with Bonferroni	Group PValue	Group PValue Corrected with Bonferroni	GOLevels	GOGroups	% Associated Genes	Nr. Genes	Associated Genes Found
GO:0090068	positive regulation of cell cycle process	GO_BiologicalProcess-EBI-UniProt-GOA-ACAP-ARAP_13.05.2021_00h00	1.13443e-26	1.15712e-24	1.4013e-45	1.26117e-44	[3, 4, 5, 6]	Group10	14.1361	27	[ATAD5, AURKA, AURKB, CCNB1, CDC25A, CDC25C, CDC6, CDCA5, CDK1, CDT1, DBF4, DLGAP5, DTL, E2F8, ESPL1, EZH2, FEN1, KIF14, KIF20B, KIF23, MAD2L1, NDC80, PLK4, RACGAP1, RAD51AP1, SPAG5, UBE2C]
GO:0032465	regulation of cytokinesis	GO_BiologicalProcess-EBI-UniProt-GOA-ACAP-ARAP_13.05.2021_00h00	3.02708e-12	3.08762e-10	4.1764e-18	6.2646e-17	[4, 5, 6]	Group13	13.7931	12	[AURKA, AURKB, CDC6, E2F8, KIF14, KIF20A, KIF20B, KIF23, PLK1, PLK4, PRC1, RACGAP1]
GO:0051302	regulation of cell division	GO_BiologicalProcess-EBI-UniProt-GOA-ACAP-ARAP_13.05.2021_00h00	4.22242e-14	4.30687e-12	4.1764e-18	6.2646e-17	[3, 4]	Group13	12	15	[AURKA, AURKB, BLM, CDC6, E2F8, KIF14, KIF18B, KIF20A, KIF20B, KIF23, ORC6, PLK1, PLK4, PRC1, RACGAP1]
GO:0000910	cytokinesis	GO_BiologicalProcess-EBI-UniProt-GOA-ACAP-ARAP_13.05.2021_00h00	4.14072e-16	4.22354e-14	4.1764e-18	6.2646e-17	[3, 4]	Group13	11.1111	18	[ANLN, AURKA, AURKB, CDC6, CENPA, CEP55, E2F8, ESPL1, KIF14, KIF20A, KIF20B, KIF23, KIF4A, NUSAP1, PLK1, PLK4, PRC1, RACGAP1]
GO:0044839	cell cycle G2/M phase transition	GO_BiologicalProcess-EBI-UniProt-GOA-ACAP-ARAP_13.05.2021_00h00	2.53299e-26	2.58365e-24	0	0	[4, 5]	Group14	11.0294	30	[ATAD5, AURKA, AURKB, BLM, BRCA1, BRIP1, CCNA2, CCNB1, CCNB2, CDC25A, CDC25C, CDC6, CDK1, CENPF, CHEK1, CLSPN, DEPDC1B, DTL, FOXM1, GTSE1, HMMR, KIF14, MELK, NEK2, ORC1, PKMYT1, PLK1, PLK4, TICRR, TPX2]
GO:0045787	positive regulation of cell cycle	GO_BiologicalProcess-EBI-UniProt-GOA-ACAP-ARAP_13.05.2021_00h00	1.77957e-24	1.81516e-22	1.4013e-45	1.26117e-44	[3, 4, 5]	Group10	10.9375	28	[ATAD5, AURKA, AURKB, CCNB1, CDC25A, CDC25C, CDC6, CDCA5, CDK1, CDT1, CHEK1, DBF4, DLGAP5, DTL, E2F8, ESPL1, EZH2, FEN1, KIF14, KIF20B, KIF23, MAD2L1, NDC80, PLK4, RACGAP1, RAD51AP1, SPAG5, UBE2C]
GO:1903047	mitotic cell cycle process	GO_BiologicalProcess-EBI-UniProt-GOA-ACAP-ARAP_13.05.2021_00h00	0	0	0	0	[3, 4]	Group09	10.2975	90	[ANLN, AURKA, AURKB, BIRC5, BLM, BRCA1, BRIP1, BUB1, BUB1B, CCNA2, CCNB1, CCNB2, CDC20, CDC25A, CDC25C, CDC45, CDC6, CDCA5, CDCA8, CDK1, CDKN3, CDT1, CENPA, CENPE, CENPF, CENPI, CENPK, CEP55, CHEK1, CLSPN, DBF4, DEPDC1B, DLGAP5, DSCC1, DTL, E2F8, EME1, ERCC6L, ESPL1, FANCD2, FOXM1, GINS1, GTSE1, HASPIN, HMMR, KIF11, KIF14, KIF18B, KIF20A, KIF20B, KIF23, KIF2C, KIF4A, KIFC1, KNL1, MAD2L1, MCM2, MC…
GO:0044772	mitotic cell cycle phase transition	GO_BiologicalProcess-EBI-UniProt-GOA-ACAP-ARAP_13.05.2021_00h00	1.13926e-42	1.16203e-40	0	0	[4, 5]	Group14	9.67742	51	[ANLN, AURKA, AURKB, BLM, BRCA1, BRIP1, BUB1, BUB1B, CCNA2, CCNB1, CCNB2, CDC20, CDC25A, CDC25C, CDC45, CDC6, CDCA5, CDK1, CDKN3, CDT1, CENPE, CENPF, CHEK1, CLSPN, DBF4, DEPDC1B, DLGAP5, DTL, E2F8, ESPL1, FOXM1, GTSE1, HMMR, KIF14, MAD2L1, MELK, NDC80, NEK2, ORC1, PKMYT1, PLK1, PLK4, RRM2, TACC3, TICRR, TPX2, TRIP13, TTK, TYMS, UBE2C, ZWINT]
GO:0000278	mitotic cell cycle	GO_BiologicalProcess-EBI-UniProt-GOA-ACAP-ARAP_13.05.2021_00h00	0	0	0	0	[3]	Group09	9.55224	96	[ANLN, AURKA, AURKB, BIRC5, BLM, BRCA1, BRIP1, BUB1, BUB1B, CCNA2, CCNB1, CCNB2, CDC20, CDC25A, CDC25C, CDC45, CDC6, CDCA5, CDCA8, CDK1, CDKN3, CDT1, CENPA, CENPE, CENPF, CENPI, CENPK, CEP55, CHEK1, CLSPN, DBF4, DEPDC1B, DLGAP5, DSCC1, DTL, E2F8, EME1, ERCC6L, ESPL1, FANCD2, FOXM1, GINS1, GTSE1, HASPIN, HMMR, KIF11, KIF14, KIF15, KIF18B, KIF20A, KIF20B, KIF23, KIF2C, KIF4A, KIFC1, KNL1, MAD2L1, M…
GO:1901987	regulation of cell cycle phase transition	GO_BiologicalProcess-EBI-UniProt-GOA-ACAP-ARAP_13.05.2021_00h00	1.00919e-37	1.02938e-35	1.4013e-45	1.26117e-44	[4, 5, 6]	Group10	9.44559	46	[ANLN, ATAD5, AURKA, AURKB, BLM, BRCA1, BRIP1, BUB1, BUB1B, CCNB1, CDC20, CDC25A, CDC25C, CDC45, CDC6, CDCA5, CDK1, CDT1, CENPE, CENPF, CHEK1, CLSPN, DBF4, DEPDC1B, DLGAP5, DTL, E2F8, EME1, ESPL1, EZH2, FANCD2, GTSE1, HMMR, KIF14, MAD2L1, NDC80, NEK2, ORC1, PLK1, PLK4, TICRR, TPX2, TRIP13, TTK, UBE2C, ZWINT]
GO:0044770	cell cycle phase transition	GO_BiologicalProcess-EBI-UniProt-GOA-ACAP-ARAP_13.05.2021_00h00	1.4013e-44	1.49939e-42	0	0	[3, 4]	Group14	8.98693	55	[ANLN, ATAD5, AURKA, AURKB, BLM, BRCA1, BRIP1, BUB1, BUB1B, CCNA2, CCNB1, CCNB2, CDC20, CDC25A, CDC25C, CDC45, CDC6, CDCA5, CDK1, CDKN3, CDT1, CENPE, CENPF, CHEK1, CLSPN, DBF4, DEPDC1B, DLGAP5, DTL, E2F8, EME1, ESPL1, EZH2, FANCD2, FOXM1, GTSE1, HMMR, KIF14, MAD2L1, MELK, NDC80, NEK2, ORC1, PKMYT1, PLK1, PLK4, RRM2, TACC3, TICRR, TPX2, TRIP13, TTK, TYMS, UBE2C, ZWINT]
GO:0007098	centrosome cycle	GO_BiologicalProcess-EBI-UniProt-GOA-ACAP-ARAP_13.05.2021_00h00	5.23586e-09	5.34058e-07	1.89792e-09	2.84688e-08	[3, 4, 5, 8]	Group06	8.46154	11	[AURKA, BRCA1, CDK1, CHEK1, KIF11, NEK2, PLK1, PLK4, SGO1, STIL, XRCC2]
GO:0010564	regulation of cell cycle process	GO_BiologicalProcess-EBI-UniProt-GOA-ACAP-ARAP_13.05.2021_00h00	0	1.4013e-45	1.4013e-45	1.26117e-44	[3, 4, 5]	Group10	8.22102	61	[ANLN, ATAD5, AURKA, AURKB, BLM, BRCA1, BRIP1, BUB1, BUB1B, CCNB1, CDC20, CDC25A, CDC25C, CDC45, CDC6, CDCA5, CDK1, CDT1, CENPE, CENPF, CHEK1, CLSPN, DBF4, DEPDC1B, DLGAP5, DTL, E2F8, EME1, ESPL1, EZH2, FANCD2, FEN1, GTSE1, HMMR, KIF11, KIF14, KIF20A, KIF20B, KIF23, MAD2L1, MKI67, NDC80, NEK2, ORC1, PKMYT1, PLK1, PLK4, PRC1, RACGAP1, RAD51, RAD51AP1, RRM2, SPAG5, STIL, TACC3, TICRR, TPX2, TRIP13,…
GO:0000226	microtubule cytoskeleton organization	GO_BiologicalProcess-EBI-UniProt-GOA-ACAP-ARAP_13.05.2021_00h00	1.37297e-39	1.40043e-37	0	0	[3, 6]	Group14	8.09969	52	[ASPM, AUNIP, AURKA, AURKB, BIRC5, BRCA1, BUB1, BUB1B, CCNB1, CDC20, CDCA8, CDK1, CENPA, CENPE, CENPF, CENPI, CENPK, CHEK1, DLGAP5, ERCC6L, ESPL1, KIF11, KIF14, KIF18B, KIF20A, KIF23, KIF2C, KIF4A, KIFC1, KNL1, MAD2L1, NDC80, NEK2, NUF2, NUSAP1, PLK1, PLK4, PRC1, RACGAP1, SGO1, SGO2, SKA1, SKA3, SPAG5, SPC24, SPC25, STIL, TACC3, TPX2, TTK, XRCC2, ZWINT]
GO:0007346	regulation of mitotic cell cycle	GO_BiologicalProcess-EBI-UniProt-GOA-ACAP-ARAP_13.05.2021_00h00	4.93808e-33	5.03685e-31	0	0	[4, 5]	Group14	8.07339	44	[ANLN, AURKA, AURKB, BLM, BRCA1, BUB1, BUB1B, CCNB1, CDC20, CDC25A, CDC25C, CDC6, CDCA5, CDK1, CDT1, CENPE, CENPF, CHEK1, CLSPN, DEPDC1B, DLGAP5, DTL, E2F8, EME1, ESPL1, FANCD2, GTSE1, HMMR, KIF14, KIF20B, MAD2L1, MKI67, NDC80, NEK2, ORC1, PKMYT1, PLK1, PLK4, TICRR, TPX2, TRIP13, TTK, UBE2C, ZWINT]
GO:0031023	microtubule organizing center organization	GO_BiologicalProcess-EBI-UniProt-GOA-ACAP-ARAP_13.05.2021_00h00	1.3277e-08	1.35425e-06	1.89792e-09	2.84688e-08	[3, 4, 7]	Group06	7.74648	11	[AURKA, BRCA1, CDK1, CHEK1, KIF11, NEK2, PLK1, PLK4, SGO1, STIL, XRCC2]
GO:0022402	cell cycle process	GO_BiologicalProcess-EBI-UniProt-GOA-ACAP-ARAP_13.05.2021_00h00	0	0	0	0	[2, 3]	Group09	7.65152	101	[ANLN, ASPM, ATAD5, AUNIP, AURKA, AURKB, BIRC5, BLM, BRCA1, BRIP1, BUB1, BUB1B, CCNA2, CCNB1, CCNB2, CDC20, CDC25A, CDC25C, CDC45, CDC6, CDCA5, CDCA8, CDK1, CDKN3, CDT1, CENPA, CENPE, CENPF, CENPI, CENPK, CEP55, CHEK1, CLSPN, DBF4, DEPDC1B, DLGAP5, DSCC1, DTL, E2F8, EME1, ERCC6L, ESCO2, ESPL1, EZH2, FANCD2, FEN1, FOXM1, GINS1, GTSE1, HASPIN, HMMR, KIF11, KIF14, KIF18B, KIF20A, KIF20B, KIF23, KIF2…
GO:0051726	regulation of cell cycle	GO_BiologicalProcess-EBI-UniProt-GOA-ACAP-ARAP_13.05.2021_00h00	0	2.8026e-45	0	0	[3, 4]	Group14	6.34191	69	[ANLN, ATAD5, AURKA, AURKB, BIRC5, BLM, BRCA1, BRIP1, BUB1, BUB1B, CCNA2, CCNB1, CCNB2, CDC20, CDC25A, CDC25C, CDC45, CDC6, CDCA5, CDK1, CDKN3, CDT1, CENPE, CENPF, CHEK1, CLSPN, DBF4, DEPDC1B, DLGAP5, DTL, E2F8, EME1, ESPL1, EZH2, FANCD2, FEN1, FOXM1, GTSE1, HMMR, KIF11, KIF14, KIF20A, KIF20B, KIF23, MAD2L1, MCM2, MKI67, MYBL2, NDC80, NEK2, ORC1, PKMYT1, PLK1, PLK4, PRC1, PRR11, RACGAP1, RAD51, R…
GO:0032886	regulation of microtubule-based process	GO_BiologicalProcess-EBI-UniProt-GOA-ACAP-ARAP_13.05.2021_00h00	7.94466e-06	0.000810356	1.89792e-09	2.84688e-08	[3, 4]	Group06	4.56621	10	[AURKA, BRCA1, PLK1, PLK4, SKA1, SKA3, SPAG5, STIL, TACC3, TPX2]
GO:0051640	organelle localization	GO_BiologicalProcess-EBI-UniProt-GOA-ACAP-ARAP_13.05.2021_00h00	2.50945e-11	2.55964e-09	0	0	[3]	Group14	4.04722	24	[ASPM, AURKB, CCNB1, CDCA5, CDCA8, CDK1, CDT1, CENPA, CENPE, CENPF, CEP55, DLGAP5, ESPL1, KIF14, KIF2C, KIFC1, MAD2L1, NDC80, NEK2, NUF2, NUSAP1, PLK1, PLK4, SPAG5]

## Sheet: Sheet1
Term	% Associated Genes
positive regulation of cell cycle process	14.1361
regulation of cytokinesis	13.7931
regulation of cell division	12
cytokinesis	11.1111
cell cycle G2/M phase transition	11.0294
positive regulation of cell cycle	10.9375
mitotic cell cycle process	10.2975
mitotic cell cycle phase transition	9.67742
mitotic cell cycle	9.55224
regulation of cell cycle phase transition	9.44559
cell cycle phase transition	8.98693
centrosome cycle	8.46154
regulation of cell cycle process	8.22102
microtubule cytoskeleton organization	8.09969
regulation of mitotic cell cycle	8.07339
microtubule organizing center organization	7.74648
cell cycle process	7.65152
regulation of cell cycle	6.34191
regulation of microtubule-based process	4.56621
organelle localization	4.04722

## Sheet: Sheet2
							Term		% Associated Genes	cell cycle	cytokinesis	cell division	cell cycle phase
							positive regulation of cell cycle process		14.1361	✓
							regulation of cytokinesis		13.7931		✓
							regulation of cell division		12			✓
							cytokinesis		11.1111		✓
							cell cycle G2/M phase transition		11.0294				✓
							positive regulation of cell cycle		10.9375	✓
							mitotic cell cycle process		10.2975	✓
							mitotic cell cycle phase transition		9.67742				✓
							mitotic cell cycle		9.55224	✓
							regulation of cell cycle phase transition		9.44559				✓
							cell cycle phase transition		8.98693				✓
							centrosome cycle		8.46154	✓
							regulation of cell cycle process		8.22102	✓
							microtubule cytoskeleton organization		8.09969		✓
							regulation of mitotic cell cycle		8.07339	✓
							microtubule organizing center organization		7.74648		✓
							cell cycle process		7.65152	✓
							regulation of cell cycle		6.34191	✓
							regulation of microtubule-based process		4.56621		✓
							organelle localization		4.04722		✓
